# Supplementary material for: Indomethacin: The Interplay between Structural Relaxation, Viscous Flow and Crystal Growth
Source: Molecules. 2022 Sep 2;27(17):5668. doi: 10.3390/molecules27175668 (PMC9458118; doi:10.3390/molecules27175668)
Supplement: Supplementary file 1 [file molecules-27-05668-s001.zip]

Archive with 1 entries (1 files):
- molecules-1854788-supplementary.pdf
